# Supplementary material for: Metabolomic Reconfiguration in Primed Barley (Hordeum vulgare) Plants in Response to Pyrenophora teres f. teres Infection
Source: Metabolites. 2023 Sep 7;13(9):997. doi: 10.3390/metabo13090997 (PMC10537252; doi:10.3390/metabo13090997)
Supplement: Supplementary file 1 [file metabolites-13-00997-s001.zip]

Archive with 1 entries (1 files):
- metabolites-2575714-supplementary.pdf
